# Supplementary material for: Low-Protein-Fed Chickens Benefit from Probiotic L. salivarius and L. johnsonii on Performance and Microbiota
Source: Animals (Basel). 2025 Nov 20;15(22):3346. doi: 10.3390/ani15223346 (PMC12649553; doi:10.3390/ani15223346)
Supplement: Supplementary file 1 [file animals-15-03346-s001.zip]

Archive with 1 entries (1 files):
- animals-3948928-supplementary.pdf
